# Supplementary material for: Spatiotemporal Characteristics, Determinants and Scenario Analysis of CO2 Emissions in China Using Provincial Panel Data
Source: PLoS One. 2015 Sep 23;10(9):e0138666. doi: 10.1371/journal.pone.0138666 (PMC4580577; doi:10.1371/journal.pone.0138666)
Supplement: S1 Table — . (XLSX) [file pone.0138666.s001.xlsx]

## Sheet: CO2
CO2 emissions (104t)	1995	1996	1997	1998	1999	2000	2006	2007	2008	2009	2010
	Year	Year	Year	Year	Year	Year	Year	Year	Year	Year	Year
	7675.2	7842.25	7973.2	8123.92	8396.76	9343.4	12189.5	12672.1	13271.9	13811.9	15519.4
	5133.9	5436.43	5746.59	6048.24	6338.99	6696.69	9083.75	9655.9	10431.1	11150.2	12067.7
	20158.4	20891	24077.2	25422	27249.7	28698.2	46630.5	47837.3	50530.5	53177	56616.8
	12432.3	12810.3	13286.4	13829.9	14129.6	14708.9	23118.8	24395.7	25309.6	26319.4	28377.6
	5893.75	6759.51	7861.88	8559.25	9306.28	10318.2	20865.6	23488.4	24953.2	26693.9	30455
	19191.5	19921.4	20483.1	21658	22356.6	22886.5	28786.5	29914.1	31585.8	32470.7	33818.8
	8735.04	9030.6	9329.4	9624.16	9914.34	10245.2	13015.9	13540.8	14599.6	15590.6	16399.6
	9781.47	10141.6	10615.3	10979.4	11565.6	12106.3	13342.3	14034.1	14649.8	14997.9	15753.6
	9341.85	9576.57	9907.6	10204.1	10671.8	12131.9	18893.7	20041.4	21067.4	22011.6	23513.6
	15898.5	17562.1	19228.1	20899.6	22576.7	25937.6	42643.9	44716.2	46649.6	48656.3	50755.1
	11308.2	11542.2	12373.6	13278.9	14588.5	17082	30634.9	32579.6	34399.2	36298.9	39000.5
	9323.13	9652.56	9925.74	10451	11039.5	11393.9	15641.6	17558.7	18650.4	20109.7	20432.5
	5438.16	5902.41	7679.88	8445.44	9516.92	10605.1	15666.5	16326.2	17940.3	18916.6	19462.1
	5403.79	5788.76	6142	6537.96	6854.22	7219.26	10673.9	11487.8	12232	12675.5	13430.6
	21255.3	22888.9	24861.5	27044.3	29935.7	32842.7	55109.3	58450.1	61022.2	64585.4	67595.4
	16197.4	17377.4	18116.3	19002.6	20275.9	22201.9	31369.3	34351.2	36678.8	39276.2	41193.9
	12765.8	13546.1	14388.9	15121.9	16388.9	16486.3	22259.6	24277.7	25299.7	27856.4	29327.4
	12359.4	13597.1	14158.4	14629.5	15219.6	16011.3	23148.3	24403.2	25775.2	26969.3	28710.9
	18414.4	20059.3	21364.5	22714.7	24499.9	30794	44094.1	46174.8	48673.6	51156.5	53980
	6045.52	6608.16	7088.49	5516.5	7776.45	8266.74	12316.6	13684.2	14640.6	15782	15581.8
	680.56	866.285	913.89	971.37	1043.94	1144.05	2290.64	2467.4	2698.64	2868.48	3024.12
	5073.38	5501.31	5810.22	6242.4	6611.25	6324.78	8873.28	9912.32	10731.4	11493.2	12578.6
	13510.8	14078.4	14668.2	14862.8	15219	15242.1	23281.7	25437.5	28076.1	30939.3	32662.7
	6630.27	6897.5	7464.42	7974.44	8421.7	9089.52	13726.8	13910.6	14060.4	14360.2	14577
	5810.25	5942.29	6304.76	6464.64	6623.36	6828.01	15780.2	16972.6	17672.3	18375.4	19190.3
	7484.82	7936.32	8389.5	8882.12	9334.44	9729.48	13205.4	13867.9	14797.6	15690.7	16546
	5461.12	5797.45	6135.24	6473.83	6840.67	6991.7	9525.78	9835.28	9974.41	10424.4	10598.4
	1158.75	1262.9	1413.6	1463.73	1555.5	1675.08	3156.48	3328.56	3639.78	4032.68	4430.81
	1626.17	1814.26	2072.3	2394.1	2644.41	2786.62	5357.48	5630.3	5988.42	6462.5	6792.09
	5325.6	5475.6	5978.64	6219.32	6599.28	7155.63	10127	10747.4	12125.4	12997.2	13918.5
Population (104)
	1230	1235	1240	1246	1257	1364	1581	1633	1695	1755	1962
	942	947.113	953	957	959	1001	1075	1115	1176	1228	1299
	6461.03	6508.11	6525	6569	6614	6674	6898	6943	6989	7034	7194
	3077.3	3109.3	3141	3172	3204	3247	3375	3393	3411	3427	3574
	2284.4	2307	2326	2345	2362	2372	2415	2429	2444	2458	2472
	4092	4116	4138	4157	4171	4184	4271	4298	4315	4341	4375
	2592	2610	2628	2644	2658	2682	2723	2730	2734	2740	2747
	3705.1	3728.53	3751	3773	3792	3807	3823	3824	3825	3826	3833
	1435	1444.43	1457	1464	1474	1609	1964	2064	2141	2210	2303
	7066.02	7110.16	7148	7182	7213	7327	7656	7723	7762	7810	7869
	4400.09	4422.28	4435	4456	4475	4680	5072	5155	5212	5276	5447
	6053.98	6109.22	6127	6184	6237	6093	6110	6118	6135	6131	5957
	3237	3261	3282	3299	3316	3410	3585	3612	3639	3666	3693
	4063	4105.5	4150	4191	4231	4149	4339	4368	4400	4432	4462
	8747.05	8769.71	8785	8838	8883	8998	9309	9367	9417	9470	9588
	9203.06	9292.72	9243	9315	9387	9488	9392	9360	9429	9487	9405
	5776.37	5838.83	5873	5907	5938	5646	5693	5699	5711	5720	5728
	6403.85	6444.12	6465	6502	6532	6562	6342	6355	6380	6406	6570
	6896.77	7013.73	7051	7143	7270	8650	9442	9660	9893	10130	10441
	4545.5	4589	4633	4675	4713	4751	4719	4768	4816	4856	4610
	724	734.14	743	753	762	789	836	845	854	864	869
	3002	3022.7	3042	3060	3075	2849	2808	2816	2839	2859	2885
	8340	8380	8430	8493	8550	8329	8169	8127	8138	8185	8045
	3508.08	3555.41	3606	3658	3710	3756	3690	3632	3596	3537	3479
	3873.5	3909.4	4094	4144	4192	4241	4483	4514	4543	4571	4602
	3514	3543	3570	3596	3618	3644	3699	3708	3718	3727	3735
	2438	2467	2494	2519	2543	2515	2547	2548	2551	2555	2560
	456.2	462.6	496	503	510	517	548	552	554	557	563
	521.21	528.94	530	538	543	554	604	610	618	625	633
	1680	1690	1718	1747	1774	1849	2050	2095	2131	2159	2185
Per capita GDP (Yuan)
	12691	14254	16735	19128	21407	24127	50467	60096	64491	66940	73856
	9769	11734	13142	14243	15405	17353	41163	47970	58656	62574	72994
	4444	5369	6079	6525	6932	7663	16962	20033	22986	24581	28668
	3569	4229	4736	5104	5230	5722	14497	16945	21506	21522	26283
	3772	4456.94	4980.28	5406.31	5860.94	6502	20693	26521	34869	39735	47347
	6880	7730	8725	9415	10086	11226	21914	26057	31739	35149	42355
	4414	5178	5591	5983	6382	7351	15720	19383	23521	26595	31599
	5465	6468	7243	7557	7660	8294	16268	18580	21740	22447	27076
	19225	22700	23397	25206	27071	30047	58837	62041	66932	69164	76074
	7319.39	8471	9371	10050	10699	11773	28943	34294	40014	44253	52840
	8149	9552	10624	11394	12214	13461	31874	37411	41405	43842	51711
	3069.7	3524	3929	4235	4710	4961	10055	12045	14448	16408	20888
	6526	7646	8775	9603	10323	11194	21471	25908	29755	33437	40025
	2896	3452	3890	4124	4402	4851.25	11145	13322	15900	17335	21253
	5758	6834	7590	8130	8673	9555	23794.2	27807	32936	35894	41106
	3313	4032	4430.1	4712	4900	5499	13313.4	16060	19181	20597	24446
	3671.41	4310.98	4883.8	5287.03	5452.46	6293.41	13360	16386	19858	22677	27906
	3470	4033	4420	4667	4933	5425	12139	14869	18147	20428	24719
	8129	9139	10130	10819	11415	12736	28747	33890	37638	39436	44736
	3304	3706	3928	4346	4444	4652	10296	12555	14652	16045	20219
	5063	5346	5567	6022	6383	6894	12810	14923	17691	19254	23831
	3931	4130	5253	5579	5804	6274	12457	16629	20490	22920	27596
	3081	3550	4032	4339	4540	4956	10613	12963	15495	17339	21182
	1853	2048	2250	2364	2545	2759	6305	7878	9855	10971	13119
	3083	3779	4121	4446	4558	4770	8970	10609	12570	13539	15752
	2965	3446	3834	4070	4415	4549	12840	15546	19700	21947	27133
	2316.2	2946.2	3199.2	3541	3778	4129.38	8757	10346	12421	13269	16113
	3513	3799.25	4122.25	4426	4728.12	5138.41	11889	14507	18421	19454	24115
	3448	3926	4277	4607	4900	5376	12099	15142	19609	21777	26860
	4819	5167	5904	6174	6653	7470	15000	16999	19797	19942	25034
Urbanization (%)
	75.6294	76.06	76.4758	76.8866	77.2908	77.5447	84.3348	84.4988	84.9012	85.0054	85.9575
	69.25	69.85	70.45	71.05	71.65	71.99	75.7302	76.313	77.2296	78.0102	79.5504
	23.65	24.05	24.66	25.06	25.66	26.33	38.7649	40.2564	41.8944	43.23	44.15
	30.1108	30.4088	30.7109	31.0289	31.3491	33.8797	43.0095	44.0311	45.1123	45.99	46.78
	38.2201	38.4635	38.9388	39.9463	40.9755	42.1978	48.6374	50.1476	51.7173	53.4	54.67
	44.5216	44.8607	45.2293	45.5501	45.747	54.9	58.9792	59.1903	60.0463	60.35	62.54
	45.711	46.452	47.193	47.934	48.675	49.66	52.97	53.16	53.21	53.32	53.56
	53.6585	53.8492	53.9003	53.9995	54.2009	51.9412	53.4999	53.8991	55.3987	55.5	56
	87.816	87.914	88.012	88.11	88.208	88.31	88.7	88.7	88.7	88.6	88.9
	27.3009	27.3201	29.8501	31.4999	34.9375	41.5001	51.9	53.1999	54.3018	55.6	56.4
	42.8101	44.0801	45.3501	46.6201	47.89	48.7001	56.5	57.2	57.6	57.9	58.5
	19.1	21.7	22	22.3	26	28	37.1	38.7	40.5	42.1	43.5
	36.7305	37.7759	38.8213	39.8667	40.9121	42.07	48.0045	48.7015	49.889	51.4	52.45
	23.8498	24.5841	25.3187	26.0522	26.7867	27.6895	38.6808	39.7995	41.3604	43.18	44.45
	31.104	32.454	33.804	35.154	36.504	38.15	46.1	46.8	47.6	48.32	49.56
	17.1868	18.3929	19.5932	20.7944	21.9879	23.1977	32.4745	34.3399	36.0254	37.7	38.65
	31.2001	33.74	31.24	31.9001	33.5157	40.5	43.8	44.3	45.2	46	47.35
	24.2645	24.9992	25.1972	25.8997	26.3931	29.75	38.71	40.4501	42.15	43.2	44.5
	49.353	50.478	51.603	52.728	53.853	55	63	63.14	63.37	63.4	64.54
	23.51	24.306	25.102	25.898	26.694	28.15	34.64	36.24	38.16	39.2	40.6
	20.2338	22.0203	22.9408	23.2579	23.3762	40.67	46.1	47.2	48	49.13	49.73
	29.034	29.4999	30.9999	32.5998	34.3001	35.5895	46.6984	48.3434	49.9856	51.59	52.67
	20.47	21.64	22.81	23.98	25.15	26.7	34.3	35.6	37.4	38.7	39.67
	20.6931	21.2561	21.8191	22.3821	22.9451	23.87	27.46	28.24	29.1099	29.89	30.85
	17.9324	19.0544	20.1764	21.2984	22.4204	23.3588	30.4997	31.5995	33.2002	34.12	35.45
	27.4223	28.4304	29.4385	30.4466	31.4546	32.2722	39.1165	40.6083	42.1053	43.5	44.45
	23.0546	23.1902	23.3446	23.5229	23.7231	24.01	31.0899	31.59	32.15	32.65	33.65
	33.9007	34.186	34.6933	34.642	34.5881	34.7609	39.2587	40.0689	40.8605	41.9	42.76
	26.9234	27.0102	27.7347	28.3691	28.6035	32.5426	42.9596	44.0246	44.9773	46.1	47.65
	31.7629	32.1078	32.4526	32.7975	33.1424	33.7502	37.94	39.1501	39.6399	39.85	40.76
